# Supplementary material for: Impact of anal precancer screening on patient-reported outcomes among men-who-have-sex-with-men living with HIV: a scoping review
Source: Eur J Cancer Prev. 2025 Dec 17;35(5):473–85. doi: 10.1097/CEJ.0000000000001001 (PMC13412347; doi:10.1097/CEJ.0000000000001001)
Supplement: Supplementary file 2 [file ejcp-35-473-s002.xlsx]

## Sheet: Sheet1
Item #	Study (Year)	Country	Study type	Study aim	Screening Method/s	Mode of communication for screening results	Population/Eligibility	Sample Size	Mean Age	Data collection method	Prior screening experience	Assesment points	PROM(s)	Sociodemographic factors	Response Rate	Health-related Quality of Life	Anxious Symptoms	Depressive Symptoms	Distress	Worry	Pain	Comfort / Discomfort	Embarrassment	Satisfaction	Other Psychosocial	Summary of main findings
